# Supplementary material for: The bispecific innate cell engager AFM28 eliminates CD123+ leukemic stem and progenitor cells in AML and MDS
Source: Nat Commun. 2025 Aug 21;16:7793. doi: 10.1038/s41467-025-63069-y (PMC12371032; doi:10.1038/s41467-025-63069-y)
Supplement: Supplementary file 4 — Source Data [file 41467_2025_63069_MOESM4_ESM.xlsx]

## Sheet: Fig 1
Figure 1A
	TF-1														SKM-1
	AFM28			w/o antibody		Fc-enhanced			RSV/CD16A			w/o antibody			AFM28			w/o antibody		Fc-enhanced			RSV/CD16A
	conc [log10 nM]	Mean [%]	SD	Mean	SD	conc [log10 nM]	Mean [%]	SD	conc [nM]	Mean [%]	SD	Mean [%]	SD		conc [log10 nM]	Mean	SD	Mean	SD	conc [log10 nM]	Mean	SD	conc [log10 nM]	Mean	SD
	5.08959	78.8419	6.58218			5.23003	74.7793	7.01825	5.0941	21.6886	12.4913				4.86785	70.7172	8.05121			5.00818	5.99578	0.755666	4.87246	2.72569	1.20326
	4.39062	73.6543	5.77916			4.53106	66.7145	7.08332	4.39513	19.1569	4.8433				3.86785	67.5069	0.356788			4.00818	4.42419	1.60525	3.87246	1.65619	0.52086
	3.69165	71.559	6.02268			3.83209	68.532	2.71991	3.69616	10.1204	1.68595				2.86785	73.6416	0.299694			3.00818	0.439815	4.42312	2.87246	1.72729	1.02944
	2.99268	74.6112	10.1529			3.13312	71.4838	4.45678	2.99719	12.8516	0.768147				1.86785	74.0409	3.19843			2.00818	5.64236	2.39658	1.87246	3.84135	3.50241
	2.29371	72.5984	4.66229			2.43415	68.4405	5.90507	2.29822	19.5581	0.749114				0.867849	61.002	5.18931			1.00818	3.55269	0.0161734	0.872463	2.9467	1.15065
	1.59474	73.0065	1.37973			1.73518	58.4988	2.73813	1.59925	13.5279	1.80682				-0.132151	34.8359	8.08473			0.00818356	3.94979	1.34317	-0.127537	3.73002	1.07134
	0.895769	54.2113	9.02893			1.03621	33.8931	2.23758	0.900276	13.2251	5.23176				-1.13215	14.9458	0.892068			-0.991817	5.5065	2.22315	-1.12753	3.851	0.309437
	0.196799	42.2598	3.31634			0.337242	19.8833	1.34434	0.201306	10.3369	0.739842				-2.13218	6.64118	0.810616			-1.99183	4.03301	0.874335	-2.12755	2.71095	1.42949
	-0.502171	23.7655	5.01813			-0.361728	9.10906	1.32449	-0.497664	13.7194	1.48164				-3.13194	8.38349	0.841599			-2.99183	5.23121	0.225842	-3.12726	3.7872	2.08831
	-1.20114	21.3053	2.7962	13.1051	6.12726	-1.0607	10.6761	2.12013	-1.19663	14.0047	9.12536	3.8727	1.68418		-4.13077	6.21294	0.97196	4.84871	1.55483	-3.9914	5.18064	0.722929	-4.12494	4.99683	0.61108
	HNT-34														OCI-AML3
	AFM28			w/o antibody		Fc-enhanced			RSV/CD16A						AFM28			w/o antibody		Fc-enhanced			RSV/CD16A			w/o antibody
	conc [log10 nM]	Mean [%]	SD	Mean	SD	conc [log10 nM]	Mean [%]	SD	conc [log10 nM]	Mean [%]	SD				conc [log10 nM]	Mean	SD	Mean	SD	conc [log10 nM]	Mean	SD	conc [log10 nM]	Mean	SD	Mean	SD
	4.86785	97.0876	11.4248			5.00818	94.2869	2.8834	4.87246	28.757	6.55225									5.00818	1.26369	2.966	4.87246	-10.4486	0.813391
	3.86785	84.2172	17.6109			4.00818	99.5673	4.61726	3.87246	28.3996	7.74976				3.86785	32.1545	1.50756			4.00818	-7.88784	2.0041	3.87246	-11.5998	0.993096
	2.86785	83.3931	0			3.00818	82.2517	1.81328	2.87246	24.1527	3.24235				2.86785	42.509	0.0258097			3.00818	-10.7125	2.87663	2.87246	-10.2768	0.134442
	1.86785	84.2395	3.98911			2.00818	80.3058	2.27846	1.87246	19.8758	2.85349				1.86785	31.368	1.23193			2.00818	-7.42096	0.011364	1.87246	-9.29501	4.89556
	0.867849	60.4177	2.51208			1.00818	54.3157	2.21554	0.872463	9.85541	1.97057				0.867849	11.9527	0.482295			1.00818	-9.05108	1.77316	0.872463	-8.34804	6.59573
	-0.132151	43.3107	6.51048			0.00818356	32.5598	4.10876	-0.127537	10.8426	2.03607				-0.132151	-4.46892	1.8714			0.00818356	-12.9934	0.0377515	-0.127537	-11.363	6.82474
	-1.13215	35.2923	7.01073			-0.991817	27.283	9.76623	-1.12753	19.9119	4.16704				-1.13215	-8.40429	3.59313			-0.991817	-11.8874	3.5966	-1.12753	-13.9213	0.44281
	-2.13218	32.8242	9.61409			-1.99183	11.1624	9.81471	-2.12755	6.78342	1.4992				-2.13218	-9.94548	4.46835			-1.99183	-13.0069	1.31225	-2.12755	-16.11	0.988666
	-3.13194	28.4945	1.04331			-2.99183	24.2821	8.758	-3.12726	14.8744	8.29075				-3.13194	-12.3353	1.34442			-2.99183	-15.0651	0.176238	-3.12726	-13.4537	2.747
	-4.13077	21.2134	2.83183	24.9681	8.54232	-3.9914	22.4077	5.85448	-4.12494	19.8233	4.19849				-4.13077	-9.83339	1.25312	-2.32179	1.43261	-3.9914	-18.1363	3.852	-4.12494	-16.8819	0.0491155
Figure 1B
	SABC					AFM28					CD123 IgG1 Fc-enh.
	exp 1	exp 2	exp 3	exp 4	exp 5	exp 1 [EMAX %]	exp 2 [EMAX %]	exp 3 [EMAX %]	exp 4 [EMAX %]		exp 1 [EMAX %]	exp 2 [EMAX %]	exp 3 [EMAX %]	exp 4 [EMAX %]
MOLM-13	4052.36	9999	15348.2	13038.9		76.51	62.86	69.21			52.63	40.96	42.03
HNT-34	8308.45	10515.4	9066.64			104.1	66.76	37.97			63.73	75.97	56.64
KG-1	8288.55	10849.9	10716			43.54	32.61	47.21			33.3	26.52	32.29
EOL-1	8626.23	9224.69	7679	6870.51	6066.95	61.4	61.4	65			32.8	18.3	13.9
TF-1	6737.77	10242.7	3325.3	3927.93		41.3	56.7	42.3			48.7	61	36.4	0
NOMO-1	5172.71	5599.9	4958			33.94	20.07	43.2	19.56		0	0	0
THP-1	1732.56	4562.44	5953.41	6331.05	6328.58	50.75	67.65	41.09			0	0	0
SKM-1	2278.33	2995.21	2323.45			47.93	64.66	61.94			0	0	0
OCI-AML3	2088.89	2670.66	2379			47.64	55.53	37.76			0	0	0
Kasumi-1	801.485	1714.74	1648.5	1738.9		33.95	26.9	41.7			29.3	23.9	22
OPM-2 (neg.)	97.55	89.2	100			0	0	0			0	0	0
Figure 1C
	SABC					AFM28					CD123 IgG1 Fc-enh.
	exp 1	exp 2	exp 3	exp 4	exp 5	exp 1 [EC50]	exp 2 [EC50]	exp 3 [EC50]	exp 4 [EC50]		exp 1 [EC50]	exp 2 [EC50]	exp 3 [EC50]	exp 4 [EC50]
MOLM-13	4052.36	9999	15348.2	13038.9		0.8173	0.318	11.97			10.39	0.2975	114.4
HNT-34	8308.45	10515.4	9066.64				4.761	4.279			8.998	13.68	0.6083
KG-1	8288.55	10849.9	10716			7.18	5.734	2.767			167.3	49.18	51.41
EOL-1	8626.23	9224.69	7679	6870.51	6066.95	6.1	1.4	5.3			50.2	54.8	48.8
TF-1	6737.77	10242.7	3325.3	3927.93		2.6	2.9	7.4			16.8	14.9	72.9
NOMO-1	5172.71	5599.9	4958			18.58	7.937	5.155	13.48
THP-1	1732.56	4562.44	5953.41	6331.05	6328.58	12.57	5.83	8.72
SKM-1	2278.33	2995.21	2323.45			1.941	0.9956	1.542
OCI-AML3	2088.89	2670.66	2379			8.2	1.323	6.97
Kasumi-1	801.485	1714.74	1648.5	1738.9		1.2	7.3	10.4
OPM-2 (neg.)	97.55	89.2	100
Figure 1D
	CD64					CD32
	TF-1	SKM-1	HNT-34	OCI-AML-3		TF-1	SKM-1	HNT-34	OCI-AML-3
exp 1 MFI	1385.5	234832	388.8	156744		28382.2	11834.8	29680.6	14823.3
exp 2 MFI	1434.9	267432	-105.3	247995		27918.4	11351.1	25780.1	12711.2
exp 3 MFI	1489.6	264950	204	267043		27168.3	11001.1	25679.5	11350

## Sheet: Fig 2
Figure 2A
		Specific blast lysis (%)
	pM	AFM28										RSV/CD16A
	0	0	0	0	0	0	0	0	0	0	0	0	0	0	0	0	0	0	0	n/a	0
	0.5	-3.5914	-3.0711	-9.9387	15.2284	-16.0257	2.61	7.43	6.21	20.36	40.07	3.25561	-19.565	3.21989	3.13288	-4.2145	0	-1.3	-4.87	n/a	0.7
	1	8.25851	-3.2243	-0.8202	28.8579	-17.5579	17.47	10.62	25.01	40.81	54.44	6.36771	-23.3431	-1.0048	5.18545	-2.6479	-0.03	9.65	13.43	n/a	10.34
	5	42.3119	24.2552	30.3813	43.1726	17.0918	28.01	57.85	47.02	76.77	85.36	11.3722	-14.4324	-4.6861	8.06626	-8.5356	1.57	-2.77	7.55	n/a	2.09
	10	56.1561	43.6241	41.9863	47.5571	39.4277	24.73	52.16	63.56	93.63	91.95	20.2421	-21.7239	-2.8344	6.87793	-4.4947	12.88	1.03	2.21	n/a	1.83
	50	74.8422	64.2031	64.5866	55.4759	80.4869	45.8	82.96	96.65	96.7	96.07	21.8714	-15.4615	-12.6837	8.52239	-12.9158	-14.3	7.43	10.14	n/a	-0.52
	100	78.7626	69.5719	68.2184	58.4454	78.359	41.72	88.92	99.41	97.34	96.98	28.1704	-23.2479	-8.2757	7.26203	-19.427	-8.1	8.44	-4.54	n/a	-3.66
	500	75.5534		52.7082	49.8414	76.9261	50.03		99.85	98.32	93.5	29.1928		-13.8023	9.6387	-23.0259	37.11	2.41	9.43	n/a	-9.95
	Patient ID MNCs	AML1	AML3	AML4	AML5	AML6	AML7	AML8	AML20	AML21	AML22	AML1	AML3	AML4	AML5	AML6	AML7	AML8	AML20	AML21	AML22
	Vehicle (0 pM) = baseline
Figure 2B
		Specific blast lysis (%)
	pM	AFM28										RSV/CD16A
	10	56.1561	43.6241	41.9863	47.5571	39.4277	24.73	52.16	63.56	93.63	91.95	20.2421	-21.7239	-2.8344	6.87793	-4.4947	12.88	1.03	2.21	n/a	1.83
	100	47.065	29.5137	64.4306	49.6153	28.9652	30.6	88.79	94.32	94.72	96.98	28.1704	-23.2479	-8.2757	7.26203	-19.427	-8.1	8.44	-4.54	n/a	-3.66
	Patient ID MNCs	AML1	AML3	AML4	AML5	AML6	AML7	AML8	AML20	AML21	AML22	AML1	AML3	AML4	AML5	AML6	AML7	AML8	AML20	AML21	AML22
Figure 2C
		Specific blast lysis (%)
	pM	AFM28					RSV/CD16A
	0	0	0	0	0	0	0	0	0	0	0
	0.5	28.2878	-11.413	-22.7737	-2.81863	0.556031	-16.6144	16.4645	-23.9525	-21.8487	-14.066
	1	26.0546	-8.587	40.0742	3.67647	8.83234	-11.5987	19.0641	-7.9609	3.36134	-14.9706
	5	35.2357	41.0145	46.2894	36.5196	55.3892	-22.5705	4.76603	-15.6425	-28.2913	-28.4487
	10	48.0562	54.7101	52.8757	56.9853	68.1779	-21.6301	16.9844	-13.6872	-18.0672	-25.5088
	50	66.2531	69.8913	60.4824	74.3872	81.0522	-14.4201	8.43443	-6.7039	-36.4146	-21.2573
	100	65.0124	73.6957	37.2913	85.9069	85.6929	-26.0188	10.7452	-0.3492	-25.3501	-5.20127
	500	60.5459	70.2174	59.8794	91.4216	84.6022	-16.8234	-7.7123	-12.7793	-46.4986	-1.85436
	Patient ID MNCs	MDS1	MDS3	MDS4	MDS5	MDS6	MDS1	MDS3	MDS4	MDS5	MDS6
	Vehicle (0 pM) = baseline
Figure 2D
		Specific blast lysis (%)
	pM	AFM28					RSV/CD16A
	10	48.0562	54.7101	52.8757	56.9853	68.1779	-21.6301	16.9844	-13.6872	-18.0672	-25.5088
	100	65.0124	73.6957	37.2913	85.9069	85.6929	-26.0188	10.7452	-0.3492	-25.3501	-5.20127
	Patient ID MNCs	MDS1	MDS3	MDS4	MDS5	MDS6	MDS1	MDS3	MDS4	MDS5	MDS6
Figure 2E
		Specific blast lysis (%)
	pM	Fc-enhanced CD123-IgG					AFM28
	0	0	0	0	0	0	0	0	0	0	0
	0.5	3.47222	-1.7239	2.52071		7.57	-3.5914	-3.0711	-9.9387	6.21	40.07
	1	14.1236	-1.09969	10.6303	4.12	12.11	8.25851	-3.2243	-0.8202	25.01	54.44
	5	25.0522	11.1412	16.6881	6.4	30.84	42.3119	24.2552	30.3813	47.02	85.36
	10	21.0681	23.4857	23.3076	38.31	59.13	56.1561	43.6241	41.9863	63.56	91.95
	50	42.9577	54.4438	53.956	55.13	68.97	74.8422	64.2031	64.5866	96.65	96.07
	100	47.1048	61.8217	58.5618	43.06	70.77	78.7626	69.5719	68.2184	99.41	96.98
	500	48.797		68.9565	53.71	70.67	75.5534		52.7082	99.85	93.5
	Patient ID MNCs	AML3	AML4	AML5	AML20	AML22	AML3	AML4	AML5	AML20	AML22
	Vehicle (0 pM) = baseline
Figure 2F
		Specific blast lysis (%)
	pM	Fc-enhanced CD123-IgG					AFM28
	10	56.1561	43.6241	41.9863	63.56	91.95	21.0681	23.4857	23.3076	38.31	59.13
	100	78.7626	69.5719	68.2184	99.41	96.98	47.1048	61.8217	58.5618	43.06	70.77
	Patient ID MNCs	AML3	AML4	AML5	AML20	AML22	AML3	AML4	AML5	AML20	AML22
Figure 2G
		Specific blast lysis (%)
	pM	Fc-enhanced CD123-IgG					AFM28
	0	0	0	0	0	0	0	0	0	0	0
	0.5	2.61	15.2284	-16.0257	7.43	20.36	19.59	0.826145	-1.09958	-10.08	9.51
	1	17.47	28.8579	-17.5579	10.62	40.81	17.41	2.92795	3.72977	-1.01	8.96
	5	28.01	43.1726	17.0918	57.85	76.77	18.72	20.5807	5.06099	-17.11	32.43
	10	24.73	47.5571	39.4277	52.16	93.63	30.96	25.3736	19.1678	-19.95	24.21
	50	45.8	55.4759	80.4869	82.96	96.7	18.38	35.67	37.0162	22.38	33.91
	100	41.72	58.4454	78.359	88.92	97.34	22.19	27.6333	40.9307	52.02	21.19
	500	50.03	49.8414	76.9261		98.32	12.12	26.0843	43.5433		21.9
	Patient ID MNCs	AML1	AML6	AML7	AML8	AML21	AML1	AML6	AML7	AML8	AML21
	Vehicle (0 pM) = baseline
Figure 2H
		Specific blast lysis (%)
	pM	Fc-enhanced CD123-IgG					AFM28
	10	24.73	47.5571	39.4277	52.16	93.63	30.96	25.3736	19.1678	-19.95	24.21
	100	41.72	58.4454	78.359	88.92	97.34	22.19	27.6333	40.9307	52.02	21.19
	Patient ID MNCs	AML1	AML6	AML7	AML8	AML21	AML1	AML6	AML7	AML8	AML21

## Sheet: Fig 3
Figure 3B
		Number of cells (%)
		AFM28_0 pM					AFM28_100 pM
	LSPCs	100	100	100	100	100	11	1	21	35	2
	CD123+ LSPCs	100	100	100	100	100	2	1	1	5	0
	Patient ID CD34+ cells	AML2	AML3	AML4	AML6	AML8	AML2	AML3	AML4	AML6	AML8
	Vehicle (0 pM) = baseline
Figure 3C
		Number of cells (%)
		AFM28_0 pM					AFM28_100 pM
	LSPCs	100	100	100	100	100	6	6	6	10	3
	CD123+ LSPCs	100	100	100	100	100	0	0	1	1	2
	Patient ID CD34+ cells	MDS1	MDS3	MDS5	MDS6	MDS7	MDS1	MDS3	MDS5	MDS6	MDS7
	Vehicle (0 pM) = baseline
Figure 3E
			AFM28 + allo-NK
	Patient ID CD34+ cells	CD34+ alone	0 pM	10 pM	100 pM	1000 pM
	AML2	100	93.0342	23.8034	5.98291	7.77778
	AML5	100	85.9729	46.3801	19.0045	21.267
	AML6	100	89.1304	57.9051	50.1976	53.1621
	AML7	100	105.235	67.5168	66.0403	65.2349
	AML8	100	113.766	75.6608	55.8603	47.581
	CD34+ alone = baseline
Figure 3F
			AFM28 + allo-NK
	Patient ID CD34+ cells	CD34+ alone	0 pM	10 pM	100 pM	1000 pM
	MDS1	100	87.8837	20.7862	27.4637	15.7243
	MDS2	100	105.587	80.4469	57.5419	65.9218
	MDS4	100	89.9863	27.0233	23.4568	38.6831
	MDS4	100	101.622	37.2973	40.8108	43.3784
	MDS7	100	96.7391	78.2609	76.6304	76.087
	CD34+ alone = baseline
Figure 3G
			AFM28 + allo-NK
	Patient ID CD34+ cells	CD34+ alone	0 pM	10 pM	100 pM	1000 pM
	HY1	100	111.475	86.3388	80.3279	93.4426
	HY2	100	94.2122	84.7267	78.135	81.672
	HY3	100	105.994	77.0865	60.4704	73.7481
	HY4	100	108.098	82.2849	74.3312	78.2357
	HY5	100	95.3	84.3	83.5	89.9
	CD34+ alone = baseline

## Sheet: Fig 4
Figure 4A
			Remaining blasts (%)
	Patient ID	allogeneic NK cells	Vehicle			AFM28_50 pM			AFM28_5000 pM			Vehicle_+ allo-NK			AFM28_5000 pM_+ allo-NK
	AML9	fresh	92.8	108.8	98.5	92.8	108.8	98.5	44.1	38.4	41.6	1.36727	1.39165	1.41535	0.157111	0.148307	0.151693
	AML10	fresh	98.4	97.6	104	91	87.2	99.5	8.8	10.1	10.9	58.4	38.9	53.9	9.2	9.9	10.1
	AML11	expanded	101.4	104.3	94.3	98.5	99.7	72.6	111.6	112.3	102.8	1.1	0.9	0.9	0.7	0.7	0.6
	AML12	expanded	97.3	100	102.7	103.1	93.2	97.1	92.6	91.8	92.5	91.5	87.9	72.2	12.2	12.5	11.2
	AML13	fresh	98.6	95.2	106.1	86.5	80.2	92.7	81.2	82.4	70.9	84.9	76.5	74.6	27.5	25.6	23.7
	AML13	expanded										110.8	100.8	96.8	57.8	48.7	59.3
	AML14	fresh	101.6	98.4		65.6	63.6	63.6	20.6	20.6		69.2	68.4		28.5	28.5
	AML14	expanded										75.1	82.2	67.2	17.8	16.2
	Vehicle (0 pM) = baseline
Figure 4B
	AFM28 (pM)	Remaining blasts (%)
	0	0	0	0	0	0	0	0	0	0	0
	0.5	14.8857	-14.4641	-18.2144	10.8835	2.14978	-9.9387	1.64651	-0.29964	-7.76097	-6.89426
	1	20.2995	-17.6558	-9.78018	0.128041	3.37822	-0.8202	-0.99782	3.78463	-2.25638	-0.185972
	5	12.5465	-14.1973	15.06	10.8195	22.0411	30.3813	26.1617	26.2619	29.7793	35.2285
	10	9.339	-3.59735	33.2848	31.5621	30.9237	41.9863	37.0318	38.9757	51.6241	57.1998
	50	14.0174	10.1196	67.1881	58.7068	49.5393	64.5866	63.6101	65.8093	89.8463	88.9214
	100	8.55928	23.2565	72.7537	58.0666	52.9884	68.2184	69.07	72.9267	87.7511	89.373
	500	6.86691	7.01324	67.0218	42.8297	38.1526	52.7082	62.3984	70.8754	80.2504	83.4485
	Patient ID MNCs	AML5	AML5	AML5	AML5	AML5	AML5	AML5	AML5	AML5	AML5
	Patient ID NK cells	AML15	AML16	AML17	AML18	AML19	derived from buffy coats
	Vehicle (0 pM) = baseline

## Sheet: Fig 5
Figure 5A	TF-1 IL-3
	AFM28				RSV/CD16A				TF-1 w/o IL-3				TF-1 w/ IL-3
	conc [log10 nM]	Sample 1	Sample 2	Sample 3	conc [log10 nM]	Sample 1	Sample 2	Sample 3	conc [log10 nM]	Sample 1	Sample 2	Sample 3	conc [log10 nM]	Sample 1	Sample 2	Sample 3
	5.69176	12.8889	8.06015	8.90355	5.69637	88.0988	88.4676	90.2914
	4.69176	12.6629	9.14991	9.67677	4.69637	93.3287	94.1854	98.2179
	3.69176	19.6778	15.6547	16.7216	3.69637	95.3247	98.7832	100.7
	2.69176	53.4007	48.2771	50.8989	2.69637	94.4902	101.532	100.044
	1.69176	80.7247	88.9844	87.195	1.69637	95.8982	101.997	97.8891
	0.691758	90.7015	98.54	92.8604	0.696372	96.8856	102.681	99.8371
	-0.308242	92.6482	96.6474	94.2772	-0.303628	97.33	100.138	96.5653
	-1.30824	90.0716	98.2884	93.0233	-1.30363	96.5065	99.2567	96.9842	-2	23.348	17.1791	21.3739	-2	100	100	100
Figure 5B	TF-1 GM-CSF
	AFM28				RSV/CD16A				TF-1 w/o GM-CSF				TF-1 w/ GM-CSF
	conc [log10 nM]	Sample 1	Sample 2	Sample 3	conc [log10 nM]	Sample 1	Sample 2	Sample 3	conc [log10 nM]	Sample 1	Sample 2	Sample 3	conc [log10 nM]	Sample 1	Sample 2	Sample 3
	5.69176	98.5911	97.7995	102.255	5.69637	91.9144	97.1056	105.207
	4.69176	100.068	95.6676	103.41	4.69637	96.5439	98.2634	101.064
	3.69176	95.5266	97.2965	102.833	3.69637	97.8477	98.3538	106.039
	2.69176	96.2638	98.1552	103.1	2.69637	98.0004	98.9426	103.119
	1.69176	98.8947	98.188	102.096	1.69637	98.5047	97.3512	101.73
	0.691758	100.149	96.0226	104.015	0.696372	94.901	98.1412	103.355
	-0.308242	100.698	98.1735	103.059	-0.303628	96.8312	100.631	100.734
	-1.30824	98.867	99.6619	101.901	-1.30363	99.5247	99.0379	102.839	-2	52.6576	46.1792	50.7848	-2	100	100	100
Figure 5C	STAT5
	AFM28				RSV/CD16A				TF-1 w/o IL-3
	conc [log10 nM]	sample			conc [log10 nM]	sample			conc [log10 nM]	sample
	1.2142	0.56			0.929368	87.07
	0.214202	11.66			-0.0706319	90.06
	-0.785798	65.46			-1.07063	90.1
	-1.7858	87.17			-2.07063	88.47
	-2.7858	89			-3.07063	89.76
	-3.78579	89.71			-4.07063	89.95
	-4.78579	89.86			-5.07063	79.93
	-5.78579	92.18			-6.07063	90.29			-7	91.35
Figure 5D	STAT6
	AFM28				RSV/CD16A				TF-1 w/o IL-3
	conc [log10 nM]	sample			conc [log10 nM]	sample			conc [log10 nM]	sample
	1.2142	85.61			0.929368	86.72
	0.214202	85.84			-0.0706319	85.85
	-0.785798	87.15			-1.07063	85.86
	-1.7858	87.13			-2.07063	85.54
	-2.7858	87.48			-3.07063	87.7
	-3.78579	87.52			-4.07063	87.86
	-4.78579	87.65			-5.07063	87.55
	-5.78579	87.57			-6.07063	88.49			-7	87.67

## Sheet: Fig 6
Figure 6B	Tumor growth
			Vehicle Group										AFM28 0.3 mg/kg										AFM28 1 mg/kg										AFM28 3 mg/kg
		Time after tumor inocul. (days)	10 mice per group [BLI]										10 mice per group [BLI]										10 mice per group [BLI]										10 mice per group [BLI]
		0	0	0	0	0	0	0	0	0	0	0	0	0	0	0	0	0	0	0	0	0	0	0	0	0	0	0	0	0	0	0	0	0	0	0	0	0	0	0	0	0
		16	205	333	726	952	158	212	505	262	573	941	74	75	57	70	71	147	183	159	430	113	152	262	175	184	154	136	168	134	151	117	81	144	27	227	42	119	125	129	119	86
		23	155	2584	28782	14018	196	613	8195	861	7533	1233	101	92	363	131	99	121	133	116	4910	91	205	544	2970	86	685	368	84	70	122	95	489	1841	55	1587	58	95	131	215	73	65
		30	446	18817	45386	39393	608	8625	69959	7228	13838	34805	77	80	1571	115	78	132	155	396	35328	123	156	3991	14638	85	251	591	82	55	538	74	10258	13485	101	3014	93	103	908	706	98	104
Figure 6C	Survival		0: alive after indicated elapsed time
			1: died after indicated elapsed time
		Time after tumor inocul. (days)	Vehicle Group	Time after tumor inocul. (days)	AFM28 0.3mg/kg	Time after tumor inocul. (days)	AFM28 1 mg/kg	Time after tumor inocul. (days)	AFM28 3 mg/kg
	10 mice per group	36	1	36	1	44	1	44	1
		36	1	41	1	49	1	48	1
		36	1	44	1	52	1	52	1
		37	1	45	1	52	1	52	1
		38	1	45	1	57	1	55	1
		41	1	57	1	57	1	70	0
		42	1	66	1	70	0	70	0
		42	1	69	1	70	0	70	0
		38	1	70	0	70	0	70	0
		38	1	70	0	70	0	70	0
Figure 6E	Tumor growth
			Vehicle Group								AFM28 3 mg/kg								NK cells								NK + AFM28
		Time after tumor inocul. (days)	8 mice per group [BLI]								8 mice per group [BLI]								8 mice per group [BLI]								8 mice per group [BLI]
		0	0	0	0	0	0	0	0	0	0	0	0	0	0	0	0	0	0	0	0	0	0	0	0	0	0	0	0	0	0	0	0	0
		6	10759	16759	18807	19825	16067	13798	20166	21493	11471	26981	23055	17219	18793	22294	24145	27976	7867	18360	15810	14763	10175	7923	23232	10497	4235	9996	19603	15562	6190	10502	13605	5983
		13	439404	578825	542083	477849	462642	666596	919761	728855	534097	1369304	995182	797639	474849	755216	944344	528714	182754	590539	464925	171118	126168	251848	227156	283179	80136	160340	89933	87329	22786	161015	153958	53727
		20	1977931	6165422	1699640	1420854	2948952	2311085	2312756	1285353	2257420	3919496	2296893	7437068	1763064	2619147	2441453	1481261	1579125	2805251	3366637	1936499	688065	2011069	1478809	1585018	833558	717038	903339	955638	387387	875744	931935	469707

## Sheet: Fig 7
Figure 7A
		AFM28		CD123/CD3		w/o antibody
	IL-1β	18.5	13.1	1735	2245	2.29	4.23
	IL-1Ra	14225	9807	25929	26238	6135.44	6806.15
	IL-2	18.9	20.3	2665	3935	8.91	21.13
	IL-6	94.4	118.8	2840	3484	26.28	23.38
	IL-8	1203	1618	81676		422.18	1247.1
	IL-10	497.8	618.5	22117	24629	118.51	183.89
	IFN-γ	45.9	37.7	1869	3877	8.53	22.98
	TNF	154.8	139.3	4630	7028	12.62	16.37
	MIP-1α	33.4	33.7	3883	7014	15.11	25.67
	MIP-1β	302.8	313.7	13692	13079	179.74	224.99
	MCP-1	224.9	452.7	358	5875	77.68	546.27
	IP-10	4004	4262	2643	2593	141.84	199.83
	GM-CSF	180.3	171.9	1892	2171	28.63	46.12
	CD40L	1362	1606	8154	6195	1114.68	1528.49
	PD-L1	142.5	109.2	591.3	466.3	24.25	55.58
	GrzB	173	122.8	31253		48.74	63.49
Figure 7B
	Basophils in leukocytes
		conc µg/mL	RSV/CD16A						AFM28
	Exp 1	5	105.14	123.08	116.45	91.95	102.67	85.93	7.18	16.98	47.79	8.66	74.71	56.08
	Exp 2	0.1	99.4	115.42	109.61	92.35	105.97	127.39	9.41	24.25	48.98	14.58	67.11	58.02
	Exp 3	0.002	100.29	121.94	114.46	88.21	95.22	120.68	3.06	21.53	34.97	40.94	81	36.77
	Exp 4	4e-05	105.93	116.03	107.38	90	91.54	106.44	92.98	89.23	96.25	74.36	109.14	126
	CD137 on NK in leukocytes
		ICE conc	RSV/CD16A						AFM28
	Exp 1	5	4.14	17.18		11.23	4.95	28.86	12.16	36.54	66.02	25.04	41.45	29.34
	Exp 2	0.1	3.17	12.85		9.08	1.5	10.28	11.34	32.6	60.59	19.51	15.95	21.88
	Exp 3	0.002	0.34	0.74		0.59	1.15	1.11	1.89	17.3	37.61	11.96	11.9	13.68
	Exp 4	4e-05	0.41	0.55		0.82	1.11	1.36	0.43	2.44	4.88	1.42	2.55	1.64
Figure 7C
	Basophils in WBL
	ICE conc	4h					24h
		Sample 1	Sample 2	Sample 3	Sample 4	Sample 5	Sample 1	Sample 2	Sample 3	Sample 4	Sample 5
	0.0001	79.07	110.23	83.72	73.34	54.86	87.27	99.18	105.48	79.59	98.39
	0.01	33.76	102.86	79.82	40.66	71.59	20.02	70.79	8.87	37.61	65.43
	1	30.31	97.46	30.67	19.04	56.07	18.29	35.05	12.16	19.16	30.35
	CD16 on NK in WBL
	ICE conc	4h					24h
		Sample 1	Sample 2	Sample 3	Sample 4	Sample 5	Sample 1	Sample 2	Sample 3	Sample 4	Sample 5
	vehicle	71324	29075	20153	55744	49612	36491	22782	13395	50399	22712
	0.0001	62649	30841	19847	61862	42006	28895	24833	13436	37766	20779
	0.01	61862	30937	18559	53506	39456	102096	59187	92808	36491	88209
	1	144961	81738	135999	81738	121637	32414	17306	13720	40839	20339
	CD69 on NK in WBL
	ICE conc	4h					24h
		Sample 1	Sample 2	Sample 3	Sample 4	Sample 5	Sample 1	Sample 2	Sample 3	Sample 4	Sample 5
	vehicle	39.8	30.7	28.9	57.9	76	23.5	52.4	0	-25.3	1.81
	0.0001	34.3	30.7	30.7	43.4	88.7	45.2	16.3	19.9	-9.04	23.5
	0.01	41.6	38	47	57.9	76	123	61.5	34.3	28.9	43.4
	1	171	174	299	345	162	211	271	39.8	273	90.5
Figure 7D
	Basophils
	days	Vehicle AFM28										4 mg/kg AFM28										20 mg/kg AFM28										100 mg/kg AFM28
		10 animals per group										6 animals per group										10 animals per group										10 animals per group
	-8	37.5	55.6	75	400	166.7	71.4	250	133.3	73.3	100	130	100	150	146.2	85.7	85.7					133.3	60	200	66.7	120	100	100	200	60	100	100	66.7	100	75	75	120	133.3	133.3	133.3	100
	0	100	100	100	100	100	100	100	100	100	100	100	100	100	100	100	100					100	100	100	100	100	100	100	100	100	100	100	100	100	100	100	100	100	100	100	100
	1		33.3	25	50	33.3	28.6	50	0	0	60	0	0	0	0	14.3	0					0	0	0	0	0	0	0	0	0	0	0	0	0	0	0	0	0	0	0	0
	8	62.5	111.1	75	150	133.3	71.4	200	133.3	73.3	100	0	0	0	0	0	0					0	0	0	0	0	0	0	0	0	0	0	0	0	0	0	0	0	0	0	0
	15	37.5	77.8	75	100	100	57.1	200	200	60	100	0	12.5	0	0	0	0					0	0	0	0	0	0	0	0	0	0	0	0	0	0	0	0	0	0	0	0
	22	62.5	88.9	50	150	133.3	71.4	200	150	73.3	80	80	162.5	100	0	78.6	100					0	360	400	200	0	0	220	0	0	0	0	66.7	0	0	0	0	0	0	0	0
	29	37.5	88.9	75	150	133.3	71.4	150	183.3	60	60	100	225	150	7.7	150	157.1					0	200	300	633.3	0	133.3	240	0	0	0	0	200	0	0	0	0	0	0	0
	43				100	100				60	100											0	180							0	0	0	66.7							0	0
	57				50	100				46.7	60											133.3	80							0	66.7	0	100							100	0
Figure 7E
	Day 1	Vehicle (10 animals per group)
		w/o ADA										With ADA
		1	2	3	4	5	6	7	8	9	10	1	2	3	4	5	6	7	8	9	10
			12.12		2.44	2.44	3.24	3.07	2.44			9.13		5.7						19.75	26.04
	Day 15	Vehicle (10 animals per group)
		w/o ADA										With ADA
		1	2	3	4	5	6	7	8	9	10	1	2	3	4	5	6	7	8	9	10
		4.18	10.05		2.44	2.44	27.58	2.49												4.78
	Day 22	Vehicle (10 animals per group)
		w/o ADA										With ADA
		1	2	3	4	5	6	7	8	9	10	1	2	3	4	5	6	7	8	9	10
		4.98	2.89		2.44	2.44	14.52	2.44	2.44					2.44							40.44
	Day 29	Vehicle (10 animals per group)
		w/o ADA										With ADA
		1	2	3	4	5	6	7	8	9	10	1	2	3	4	5	6	7	8	9	10
		7.02	4.42		2.44	2.44	10.95	2.96	2.58	4.99				12.72							7.31
	Day 1	AFM28 4 mg/kg (6 animals per group)
		w/o ADA										With ADA
		1	2	3	4	5	6					1	2	3	4	5	6
		34.04	5.84	13.68	20.07	2.44	40.67
	Day 15	AFM28 4 mg/kg (6 animals per group)
		w/o ADA										With ADA
		1	2	3	4	5	6					1	2	3	4	5	6
												19.29	46.74	17.73	10.3	11.69	38.26
	Day 22	AFM28 4 mg/kg (6 animals per group)
		w/o ADA										With ADA
		1	2	3	4	5	6					1	2	3	4	5	6
												150.36	61.24	144.61	43.36	4.67	20.64
	Day 29	AFM28 4 mg/kg (6 animals per group)
		w/o ADA										With ADA
		1	2	3	4	5	6					1	2	3	4	5	6
												17.92	284.97	21.23	19.62	2.44	2.44
	Day 1	AFM28 20 mg/kg (10 animals per group)
		w/o ADA										With ADA
		1	2	3	4	5	6	7	8	9	10	1	2	3	4	5	6	7	8	9	10
			11		6.45	10.19	4.83	4.73			10.02	28.07		2.72					5.29	12.75
	Day 15	AFM28 20 mg/kg (10 animals per group)
		w/o ADA										With ADA
		1	2	3	4	5	6	7	8	9	10	1	2	3	4	5	6	7	8	9	10
									2.44		2.44	10.43	54.69	2.44	2.44	2.44	10.87	2.44		2.44
	Day 22	AFM28 20 mg/kg (10 animals per group)
		w/o ADA										With ADA
		1	2	3	4	5	6	7	8	9	10	1	2	3	4	5	6	7	8	9	10
									2.44		2.44	4.26	980.96	224.76	53.16	4.9	69.92	154.66		2.44
	Day 29	AFM28 20 mg/kg (10 animals per group)
		w/o ADA										With ADA
		1	2	3	4	5	6	7	8	9	10	1	2	3	4	5	6	7	8	9	10
									2.44		2.44	7.06	2500	357.92	112.74	2.44	154.05	940.48		2.44
	Day 1	AFM28 100 mg/kg (10 animals per group)
		w/o ADA										With ADA
		1	2	3	4	5	6	7	8	9	10	1	2	3	4	5	6	7	8	9	10
		3.54	10.57	2.73	4.12	11.48	8.69	10.83	3.91	3.7	2.77
	Day 15	AFM28 100 mg/kg (10 animals per group)
		w/o ADA										With ADA
		1	2	3	4	5	6	7	8	9	10	1	2	3	4	5	6	7	8	9	10
		2.44		2.44	2.44	2.44	2.44	2.44	5.58	3.09	2.44		2.44
	Day 22	AFM28 100 mg/kg (10 animals per group)
		w/o ADA										With ADA
		1	2	3	4	5	6	7	8	9	10	1	2	3	4	5	6	7	8	9	10
				2.44	2.44			3.2	10.7		2.44	2.44	508.73			2.44	2.44			2.44
	Day 29	AFM28 100 mg/kg (10 animals per group)
		w/o ADA										With ADA
		1	2	3	4	5	6	7	8	9	10	1	2	3	4	5	6	7	8	9	10
				2.82	2.44			2.44	2.76		2.44	931.65	1553.09			2.44	2.44			2.44

## Sheet: Suppl Fig 1
Suppl. Figure 1B
		Lysis of hot CD123- CD30+ Karpas-299 cells
		in the presence of
		cold CD123+ CD30- EOL-1 cells
		AFM28			CD30/CD16A
		conc [log10 nM]	Mean [%]	SD	conc [log10 nM]	Mean [%]	SD
		4.16888	9.55417	1.95697	4.17027	45.3728	5.83789
		3.46991	9.27227	0.772953	3.4713	40.3493	5.39674
		2.77094	11.0286	1.14139	2.77233	41.0119	5.62784
		2.07197	10.1826	1.78452	2.07336	37.0171	1.09361
		1.373	8.50951	0.269259	1.37439	19.1591	2.57948
		0.674029	11.813	0.992066	0.675417	9.34881	1.33501
		-0.0249408	7.47933	1.73702	-0.0235525	6.58123	1.78661
		-0.723911	8.46617	1.3619	-0.722523	3.11148	2.60525
		-1.42288	6.72317	0.464273	-1.42149	4.0206	1.79873
		Lysis of hot CD123+ CD30- EOL-1 cells
		in the presence of
		cold CD123- CD30+ Karpas-299 cells
		AFM28			CD30/CD16A
		conc [log10 nM]	Mean [%]	SD	conc [log10 nM]	Mean [%]	SD
		4.16888	54.5269	5.62932	4.17027	-1.95821	2.76409
		3.46991	53.7699	2.43291	3.4713	-1.22024	1.82764
		2.77094	54.5993	5.37482	2.77233	-0.981012	0.453419
		2.07197	60.6525	4.22897	2.07336	-1.16827	0.257534
		1.373	43.851	3.79104	1.37439	-0.774319	2.61832
		0.674029	24.0641	0.587349	0.675417	-1.527	0.941003
		-0.0249408	5.98137	0.258901	-0.0235525	-1.32106	0.16354
		-0.723911	0.755744	0.589323	-0.722523	-1.67926	0.706549
		-1.42288	0.161757	0.473311	-1.42149	-1.1468	1.4216
Suppl. Figure 1C
		CD107a
			AFM28 + EOL-1	AFM28	-	EOL-1
		Exp 1	69.99	20.42	2.2	5.06
		Exp 2	66.3	17.6	2.21	4.34
		Exp 3	66.88	9.02	0.23	4.7
		Exp 4	51.2	12.14	2.54	2.49
		Exp 5	72.28	4.92	0.14	3.7
		IFNg
			AFM28 + EOL-1	AFM28	-	EOL-1
		Exp 1	34.98	11.22	0.97	0.82
		Exp 2	55.36	25.45	1.92	3.48
		Exp 3	39.64	4.88	0.46	3.3
		Exp 5	27.7	2.49	0.03	1.1
Suppl. Figure 1D
	Depletion EOL-1
	conc [ug/mL]	RSV/CD16A					AFM28
		Exp 1	Exp 2	Exp 3	Exp 4	Exp 5	Exp 1	Exp 2	Exp 3	Exp 4	Exp 5
	5	18.7	7.6	19.3	67.8	45.5	79.2	67.5	96.2	95	95.6
	0.1	18.3	-0.6	9.7	18.6	9	79.7	83.7	97.8	90.4	95
	0.002	22.1	-1.2	7.9	6.4	-1.5	54.1	52.9	83	61	79.4
	4e-05	13.3	5.7	14.3	0.7	-4.5	6	1.3	3.7	10.3	13.8
	CD137 on NK cells
	conc [ug/mL]	RSV/CD16A					AFM28
		Exp 1	Exp 2	Exp 3	Exp 4	Exp 5	Exp 1	Exp 2	Exp 3	Exp 4	Exp 5
	5	0.8	0.65	2.51	2.78	0.91	8.52	11.77	28.55	8.4	33.81
	0.1	0.51	1.15	2.59	0.26	0.74	8.97	16.89	38.79	10.79	42.01
	0.002	0.17	0.25	0.34	0.17	0.49	3.64	10.12	22.16	5.03	31.25
	4e-05	0.14	0.27	0.19	0.2	0.61	0.37	0.68	1.05	0.22	2.39
	CD25 on NK cells
	conc [ug/mL]	RSV/CD16A					AFM28
		Exp 1	Exp 2	Exp 3	Exp 4	Exp 5	Exp 1	Exp 2	Exp 3	Exp 4	Exp 5
	5	3.47	1.17	2.41	10.81	1.64	17.54	15.6	30.02	23.5	36.45
	0.1	3.22	1.3	2.52	1.63	1.59	20.24	21.69	37.99	25.55	40.81
	0.002	2.78	0.72	0.89	1.48	1.38	14.65	15.77	28.22	23.5	37.14
	4e-05	2.63	0.81	0.66	1.47	1.33	3.24	0.95	1.67	1.6	4.95

## Sheet: Suppl Fig 2
Suppl. Figure 2B
		CD123+ cells (%)
	Patient ID MNCs	Blasts	LSPCs
	AML1		60.3
	AML3	51	91.4
	AML4	84.1	38.3
	AML5	62.4
	AML6	84.2	80.8
	AML7	77.1
	AML8		86.6
Suppl. Figure 2C
		CD123+ cells (%)
	Patient ID MNCs	Blasts	LSPCs
	MDS1	30.5	80.1
	MDS3	48.3	78.6
	MDS4	52.4
	MDS5	62.4	53.9
	MDS6	56.8	70.4
	MDS7		33.9
Suppl. Figure 2C
		CD123+ cells (%)
	Patient ID MNCs	CD34+CD38+	CD34+CD38-
	HY1	8.46	0.45
	HY2	4.37	0.078
	HY3	2.52	0.12
	HY4	4.4	1.25
Suppl. Figure 2E
		CD64_median MFI (%)
	Patient ID MNCs	high	low
	AML1	3926
	AML3		545
	AML4		103
	AML5		13
	AML6	750
	AML7	1068
	AML8	3340
	AML20		420
	AML21	1071
	AML22		142

## Sheet: Suppl Fig 3
Suppl. Figure 3A
	Patient ID MNCs	SABC	Maximum lysis (%)
	AML5	2276.44	68.2184
	AML3	2114.55	78.7626
	AML4	1410.13	69.5719
	AML6	176.483	58.4454
Suppl. Figure 3B
		Number of cells
		0 pM AFM28					100 pM AFM28
	LSPCs	524	935	2425	52	201	58	12	502	18	4
	CD123+ LSPCs	316	855	929	42	174	5	5	6	2	0
	Patient ID MNCs	AML1	AML3	AML4	AML6	AML8	AML1	AML3	AML4	AML6	AML8
Suppl. Figure 3C
		Number of cells
		0 pM AFM28					100 pM AFM28
	LSPCs	9875	5648	851	2975	1920	633	363	52	309	50
	CD123+ LSPCs	7912	4440	458	2095	650	5	4	2	11	12
	Patient ID MNCs	MDS1	MDS3	MDS5	MDS6	MDS7	MDS1	MDS3	MDS5	MDS6	MDS7
Suppl. Figure 3D
		NK cells amongst CD45+ cells (%)
	Patient ID MNCs	Responder			Non-Responder
	AML9	49.9	49.3	50.4
	AML10	13.7	13.3	13.4
	AML11				17.2	16.6	16.3
	AML12				2.14	1.9	1.95
	AML13				17.7	17.6	16.7
	AML14	10.1	10.6	11.2
Suppl. Figure 3E
		CD16+ NK cells (%)
	Patient ID MNCs	Responder			Non-Responder
	AML9	69.3	68.5	69.2
	AML10	17.3	16.6	14.7
	AML11				5.04	6.02	5.95
	AML12				91.7	89.6	93.9
	AML13				60.7	60.6	59.7
	AML14	91.6	89	90.9
Suppl. Figure 3F
		MFI CD16
	Patient ID MNCs	Responder			Non-Responder
	AML9	57745	58382	59943
	AML10	8315	7529	8465
	AML11				17203	12308	9170
	AML12				3740	3504	4078
	AML13				57872	61144	61009
	AML14	8194	8114	7996

[truncated: 4 more sheets: Suppl Fig 4, Suppl Fig 5, Suppl Fig 6, Suppl Fig 7]
